# Supplementary material for: The secretome of Agaricus bisporus: Temporal dynamics of plant polysaccharides and lignin degradation
Source: iScience. 2023 Jun 9;26(7):107087. doi: 10.1016/j.isci.2023.107087 (PMC10329178; doi:10.1016/j.isci.2023.107087)
Supplement: Table S1. List of all enzymes in secretomes, related to proteomics data (STAR method) and to Figures 2 and 3 [file mmc2.xlsx]

## Sheet: IBAQ_Intensities
Protein ID	signal P	Substrate	Function	CAZy family	Pfam_domain	GO	IPR	EC number	KOG	CWS	CDF	D1	D6	D10	D13	D15
70764	0.997	Carbohydrate	allergen protein Mala s 12 or glucose dehydrogenase (GDH)	AA3_2	PF00732GMC oxidoreductase PF05199GMC oxidoreductase		IPR007867 IPR000172 IPR012132	EC:1.1.99.1choline dehydrogenase		33700	83100	0	0	0	6950	50800
195570	\	Carbohydrate	Carbohydrate binding; possibly to xylan, GlcNAc, galactose	CBM13			IPR008997missing_ipr008997			0	153000	0	0	0	0	0
191032	0.989	Carbohydrate	Carbohydrate binding; possibly to xylan, GlcNAc, galactose	CBM13	PF00652Ricin-type beta-trefoil lectin domain		IPR008997missing_ipr008997 IPR000772			667000	5000000	0	0	0	0	0
193505	0.973	Carbohydrate	Carbohydrate binding; possibly to xylan, GlcNAc, galactose	CBM13	PF00652Ricin-type beta-trefoil lectin domain		IPR008997missing_ipr008997 IPR000772			418000	788000	0	0	0	0	0
139121	\	Carbohydrate	acetylesterase	CE16			IPR013830			935000	6040000	0	0	52300	551000	679000
211295	0.999	Carbohydrate	α-Amylases	GH13-32	PF00128Alpha amylase, catalytic domain PF02806Alpha amylase, C-terminal all-beta domain	GO:0003824 catalytic activity GO:0005975 carbohydrate metabolic process GO:0043169 cation binding	IPR006589missing_ipr006589 IPR006048 IPR017853 IPR006046 IPR006047	EC:3.2.1.1, alpha-amylase	KOG2212Alpha-amylase	0	0	0	0	1000000	1570000	473000
194957	1	Carbohydrate	only one characterized as β-1,3-glucanase	GH152	PF00314Thaumatin family		IPR001938			0	2550000	0	0	6470000	27900000	13300000
192455	1	Carbohydrate	mostly glucoamylases (exo-active - glucose); with starch binding domain, Amyloglucosidase	GH15-CBM20	PF00723Glycosyl hydrolases family 15 PF00686Starch binding domain	GO:0000272 polysaccharide catabolic process GO:0003824 catalytic activity GO:0004339 glucan 1,4-alpha-glucosidase activity GO:0005975 carbohydrate metabolic process GO:0005976 polysaccharide metabolic process GO:0030246 carbohydrate binding	IPR002044 IPR000165 IPR011613 IPR008291 IPR008928 IPR013784	EC:3.2.1.3, glucan 1,4-alpha-glucosidase		131000	1640000	0	0	728000	696000	788000
79454	0.999	Carbohydrate	xyloglucanase, but also chitin beta-1,3/1,6 glucanosyltransferases, Endo-β-1,4-glucanases	GH16	PF00722Glycosyl hydrolases family 16	GO:0004553 hydrolase activity, hydrolyzing O-glycosyl compounds GO:0005975 carbohydrate metabolic process	IPR008985missing_ipr008985 IPR008264 IPR000757			3040000	15100000	0	0	3560000	6290000	5430000
195916	1	Carbohydrate	xyloglucanase, but also chitin beta-1,3/1,6 glucanosyltransferases, Endo-β-1,4-glucanases	GH16			IPR008985missing_ipr008985			323000	2150000	0	0	1260000	1030000	992000
194297	1	Carbohydrate	xyloglucanase, but also chitin beta-1,3/1,6 glucanosyltransferases, Endo-β-1,4-glucanases	GH16			IPR008985missing_ipr008985			0	0	0	0	289000	0	0
194618	1	Carbohydrate	xyloglucanase, but also chitin beta-1,3/1,6 glucanosyltransferases, Endo-β-1,4-glucanases	GH16			IPR008985missing_ipr008985			0	0	0	0	1490000	341000	0
188899	1	Carbohydrate	many different possibilities, β-1,4-mannosidases	GH2		GO:0004553 hydrolase activity, hydrolyzing O-glycosyl compounds GO:0005618 cell wall GO:0005975 carbohydrate metabolic process GO:0008152 metabolic process GO:0016491 oxidoreductase activity GO:0030599 pectinesterase activity GO:0042545 cell wall modification	IPR017853 IPR008979 IPR016160 IPR000070 IPR006102	EC:3.2.1.25, beta-mannosidase	KOG2230Predicted beta-mannosidase	0	0	0	0	0	83800	329000
190944	0.998	Carbohydrate	starch; exo-active maybe xylosidase, α - 1,4-glucosidases	GH31	PF01055Glycosyl hydrolases family 31	GO:0004553 hydrolase activity, hydrolyzing O-glycosyl compounds GO:0005975 carbohydrate metabolic process	IPR017853 IPR000322	EC:3.2.1.20, alpha-glucosidase	KOG1065Maltase glucoamylase and related hydrolases, glycosyl hydrolase family 31	408000	5420000	0	0	2730000	5350000	8580000
64273	0.998	Carbohydrate	starch; exo-active maybe xylosidase, α - 1,4-glucosidases	GH31	PF01055Glycosyl hydrolases family 31	GO:0004553 hydrolase activity, hydrolyzing O-glycosyl compounds GO:0005975 carbohydrate metabolic process	IPR017853 IPR000322	EC:3.2.1.20, alpha-glucosidase	KOG1065Maltase glucoamylase and related hydrolases, glycosyl hydrolase family 31	0	172000	0	0	542000	1840000	2060000
75421	0.999	Carbohydrate	starch; exo-active maybe xylosidase, α - 1,4-glucosidases	GH31	PF01055Glycosyl hydrolases family 31	GO:0003677 DNA binding GO:0004553 hydrolase activity, hydrolyzing O-glycosyl compounds GO:0005975 carbohydrate metabolic process	IPR000322 IPR001005	EC:3.2.1.20, alpha-glucosidase		22900	0	0	0	250000	1550000	1920000
183688	0.996	Carbohydrate	starch; exo-active maybe xylosidase, α - 1,4-glucosidases	GH31	PF01055Glycosyl hydrolases family 31	GO:0004553 hydrolase activity, hydrolyzing O-glycosyl compounds GO:0005975 carbohydrate metabolic proce	IPR017853 IPR000322	EC:3.2.1.20, alpha-glucosidase	KOG1065Maltase glucoamylase and related hydrolases, glycosyl hydrolase family 31	0	0	0	0	0	0	62000
152299	\	Carbohydrate	galactosidase, β - 1,4-galactosidases	GH35	PF01301Glycosyl hydrolases family 35	GO:0004565 beta-galactosidase activity GO:0005975 carbohydrate metabolic process GO:0009341 beta-galactosidase complex	IPR017853 IPR001944	EC:3.2.1.23, beta-galactosidase	KOG0496Beta-galactosidase	557000	4620000	0	0	2040000	11200000	26600000
206816	1	Carbohydrate	α,α-trehalase	GH37	PF01204Trehalase	GO:0003824 catalytic activity GO:0004555 alpha,alpha-trehalase activity GO:0005991 trehalose metabolic process	IPR001661 IPR008928	EC:3.2.1.28, alpha,alpha-trehalase	KOG0602Neutral trehalase	16900	610000	0	0	377000	776000	401000
196962	0.999	Carbohydrate	beta-mannanase, endo-glucanase, a lot, Exo-β-1,3-glucanase	GH5-9			IPR017853	EC:3.2.1.58, glucan 1,3-beta-glucosidase		1200000	9980000	0	0	862000	1730000	1280000
189449	0.999	Carbohydrate	beta-mannanase, endo-glucanase, a lot, Exo-β-1,3-glucanase	GH5-9			IPR017853	EC:3.2.1.58, glucan 1,3-beta-glucosidase		30300	203000	0	0	153000	0	0
217653	0.985	carbohydrates	pyranose dehydrogenase (PDH1)	AA3_2	PF05199GMC oxidoreductase PF00732GMC oxidoreductase	GO:0006066 alcohol metabolic process GO:0016614 oxidoreductase activity, acting on CH-OH group of donors GO:0050660 flavin adenine dinucleotide binding	IPR007867 IPR012132 IPR000172	EC:1.1.99.1, choline dehydrogenase	KOG1238Glucose dehydrogenase/choline dehydrogenase/mandelonitrile lyase (GMC oxidoreductase family)	0	811000	0	0	431000	2500000	2140000
177008	1	carbohydrates	pyranose dehydrogense (PDH3)	AA3_2	PF05199|GMC_oxred_C;PF00732|GMC_oxred_N	GO:0006066 alcohol metabolic process GO:0016614 oxidoreductase activity, acting on CH-OH group of donors GO:0050660 flavin adenine dinucleotide binding			KOG1238Glucose dehydrogenase/choline dehydrogenase/mandelonitrile lyase (GMC oxidoreductase family)	0	395000	0	0	541000	898000	1600000
207587	0.997	Carbohydrates and/or secondary metabolites	FAD-linked oxidoreductase (VAO/PCMH family) Resemblance to MtVAO-like proteins		PF01565FAD binding domain PF08031Berberine and berberine like	GO:0003824 catalytic activity GO:0016491 oxidoreductase activity GO:0050660 flavin adenine dinucleotide binding	IPR006094 IPR012951 IPR016166			710000	5670000	0	0	121000	281000	506000
181818	0.995	Carbohydrates and/or secondary metabolites	FAD-linked oxidoreductase (VAO/PCMH family) Resemblance to MtVAO-like proteins		PF01565FAD binding domain	GO:0003824 catalytic activity GO:0016491 oxidoreductase activity GO:0050660 flavin adenine dinucleotide binding	IPR006094 IPR016166		KOG1231Proteins containing the FAD binding domain	122000	1640000	0	0	65700	665000	479000
200700	0.982	Carbohydrates and/or secondary metabolites	FAD-linked oxidoreductase (VAO/PCMH family) Resemblance to MtVAO-like proteins		PF01565FAD binding domain PF08031Berberine and berberine like	GO:0003824 catalytic activity GO:0016491 oxidoreductase activity GO:0050660 flavin adenine dinucleotide binding	IPR006094 IPR012951 IPR016166			40600	143000	0	0	0	0	0
230189	0.999	carbohyrates	pyranose dehydrogenase (PDH)	AA3_2	PF00732GMC oxidoreductase PF05199GMC oxidoreductase	GO:0006066 alcohol metabolic process GO:0016614 oxidoreductase activity, acting on CH-OH group of donors GO:0050660 flavin adenine dinucleotide binding	IPR007867 IPR000172 IPR012132	EC:1.1.99.1, choline dehydrogenase	KOG1238Glucose dehydrogenase/choline dehydrogenase/mandelonitrile lyase (GMC oxidoreductase family)	32300000	125000000	0	0	0	0	779000
122757	1	Cellulose	LPMO	AA9	PF03443Auxiliary Activity family 9 (formerly GH61)		IPR005103			0	0	0	0	277000	0	0
217305	0.998	Cellulose	exo-active; releases monos; glucan, xylan, β - 1,4-glucosidase	GH3	PF01915Glycosyl hydrolase family 3 C-terminal domain PF00933Glycosyl hydrolase family 3 N terminal domain	GO:0004553 hydrolase activity, hydrolyzing O-glycosyl compounds GO:0005975 carbohydrate metabolic process	IPR002772 IPR017853 IPR001764	EC:3.2.1.21, beta-glucosidase		0	217000	0	0	21200	60000	114000
195052	1	Cellulose	exo-active; releases monos; glucan, xylan, β - 1,4-glucosidase	GH3	PF00933Glycosyl hydrolase family 3 N terminal domain PF01915Glycosyl hydrolase family 3 C-terminal domain	GO:0004553 hydrolase activity, hydrolyzing O-glycosyl compounds GO:0005975 carbohydrate metabolic process	IPR002772 IPR017853 IPR001764	EC:3.2.1.21, beta-glucosidase	KOG4157beta-1,6-N-acetylglucosaminyltransferase, contains WSC domain	138000	3500000	0	3140	0	0	0
213076	1	Cellulose	exo-active; releases monos; glucan, xylan, β - 1,4-glucosidase	GH3	PF00933Glycosyl hydrolase family 3 N terminal domain PF01915Glycosyl hydrolase family 3 C-terminal domain	GO:0004553 hydrolase activity, hydrolyzing O-glycosyl compounds GO:0005975 carbohydrate metabolic process	IPR002772 IPR017853 IPR001764	EC:3.2.1.21, beta-glucosidase		12500	63400	0	0	485000	139000	0
191420	1	Cellulose	endo-glucanase; with cellulose binding, Endo - β-1,4-glucanases	GH5_5-CBM1	PF00734Fungal cellulose binding domain PF00150Cellulase (glycosyl hydrolase family 5)	GO:0004553 hydrolase activity, hydrolyzing O-glycosyl compounds GO:0005576 extracellular region GO:0005975 carbohydrate metabolic process GO:0030248 cellulose binding	IPR000254 IPR017853 IPR001547			99900	600000	0	0	10900000	7360000	2600000
189329	1	Cellulose	endo-glucanase; with cellulose binding, Endo - β-1,4-glucanases	GH5_5-CBM1	PF00150Cellulase (glycosyl hydrolase family 5) PF00734Fungal cellulose binding domain	GO:0004553 hydrolase activity, hydrolyzing O-glycosyl compounds GO:0005576 extracellular region GO:0005975 carbohydrate metabolic process GO:0030248 cellulose binding	IPR000254 IPR017853 IPR001547			0	0	0	0	129000	0	0
190390	1	Cellulose	CBH with cellulose binding domain, Cellobiohydrolase	GH6-CBM1	PF00734Fungal cellulose binding domain PF01341Glycosyl hydrolases family 6	GO:0004553 hydrolase activity, hydrolyzing O-glycosyl compounds GO:0005576 extracellular region GO:0005975 carbohydrate metabolic process GO:0030248 cellulose binding	IPR000254 IPR001524 IPR016288			0	84800	0	0	1160000	432000	805000
194521	1	Cellulose	CBH with cellulose binding domain, Cellobiohydrolase?	GH7-CBM1	PF00734Fungal cellulose binding domain PF00840Glycosyl hydrolase family 7	GO:0004553 hydrolase activity, hydrolyzing O-glycosyl compounds GO:0005576 extracellular region GO:0005975 carbohydrate metabolic process GO:0030248 cellulose binding	IPR000254 IPR008985missing_ipr008985 IPR001722			679000	1800000	0	0	9330000	8030000	6750000
219902	0.994	Cellulose ?	exo-active; releases monos; glucan, xylan, β-Xylosidases	GH3	PF00933Glycosyl hydrolase family 3 N terminal domain PF01915Glycosyl hydrolase family 3 C-terminal domain	GO:0004553 hydrolase activity, hydrolyzing O-glycosyl compounds GO:0005975 carbohydrate metabolic process	IPR002772 IPR017853 IPR001764	EC:3.2.1.21, beta-glucosidase		0	28800	0	0	0	0	318000
194656	1	F/MCW	chitin deacetylase	CE4	PF01522Polysaccharide deacetylase	GO:0003824 catalytic activity GO:0005975 carbohydrate metabolic process GO:0016810 hydrolase activity, acting on carbon-nitrogen (but not peptide) bonds	IPR011330 IPR002509	EC:3.5.1.41, chitin deacetylase		207000	2690000	0	0	0	0	74800
227791	0.964	F/MCW	not yet characterised for fungal candidates (only bacteria); to degrade alpha-mannan present in yeast cell wall, exo-α-1,6-mannosidase	GH125	PF06824Metal-independent alpha-mannosidase (GH125)	GO:0003824 catalytic activity	IPR008928 IPR008313			213000	2670000	0	0	0	456000	459000
190276	0.995	F/MCW	β-1,3-glucanase	GH17	PF00332Glycosyl hydrolases family 17	GO:0004553 hydrolase activity, hydrolyzing O-glycosyl compounds GO:0005975 carbohydrate metabolic process	IPR017853 IPR000490	EC:3.2.1.58, glucan 1,3-beta-glucosidase		8520000	87000000	71300	0	2380000	18100000	64500000
192751	1	F/MCW	β-glucanase	GH17			IPR017853			0	2300000	0	0	275000	409000	324000
227191	0.982	F/MCW	Chitinase	GH18	PF00704Glycosyl hydrolases family 18	GO:0004553 hydrolase activity, hydrolyzing O-glycosyl compounds GO:0005975 carbohydrate metabolic process	IPR017853 IPR001223 IPR001579	EC:3.2.1.14, chitinase	KOG4701Chitinase	0	411000	0	0	0	0	0
211936	0.997	F/MCW	Chitinase	GH18	PF00704Glycosyl hydrolases family 18	GO:0004553 hydrolase activity, hydrolyzing O-glycosyl compounds GO:0004568 chitinase activity GO:0005975 carbohydrate metabolic process GO:0006032 chitin catabolic process	IPR017853 IPR001223 IPR001579 IPR011583	EC:3.2.1.14, chitinase	KOG2806Chitinase	355000	3330000	0	0	0	0	0
136775	\	F/MCW	Chitinase - endo-β-N-acetylglucosaminidase	GH18		GO:0004553 hydrolase activity, hydrolyzing O-glycosyl compounds GO:0005975 carbohydrate metabolic process	IPR017853 IPR001579			659000	9790000	0	0	6860000	16900000	21300000
201136	0.999	F/MCW	Chitinase	GH18-CBM5	PF02839Carbohydrate binding domain PF00704Glycosyl hydrolases family 18	GO:0004553 hydrolase activity, hydrolyzing O-glycosyl compounds GO:0005576 extracellular region GO:0005975 carbohydrate metabolic process GO:0030246 carbohydrate binding	IPR017853 IPR001223 IPR003610 IPR001137 IPR001579	EC:3.2.1.14, chitinase	KOG4701Chitinase	0	624000	0	0	3640000	7060000	5300000
188164	0.999	F/MCW	Chitinase	GH18-CBM5	PF00704Glycosyl hydrolases family 18 PF02839Carbohydrate binding domain	GO:0004553 hydrolase activity, hydrolyzing O-glycosyl compounds GO:0004568 chitinase activity GO:0005576 extracellular region GO:0005975 carbohydrate metabolic process GO:0006032 chitin catabolic process GO:0030246 carbohydrate binding	IPR017853 IPR001223 IPR003610 IPR015821missing_ipr015821 IPR001579 IPR011583	EC:3.2.1.14, chitinase	KOG2806Chitinase	0	302000	0	0	0	0	0
188060	\	F/MCW	β-N-acetylhexosaminidase	GH20	PF02838Glycosyl hydrolase family 20, domain 2 PF00728Glycosyl hydrolase family 20, catalytic domain	GO:0004563 beta-N-acetylhexosaminidase activity GO:0005975 carbohydrate metabolic process	IPR015882 IPR015883 IPR001540missing_ipr001540 IPR017853	EC:3.2.1.52beta-N-acetylhexosaminidase		11900	24900	0	0	276000	1140000	3230000
194129	0.998	F/MCW	Muramidase	GH25	PF01183Glycosyl hydrolases family 25	GO:0003796 lysozyme activity GO:0009253 peptidoglycan catabolic process GO:0016998 cell wall macromolecule catabolic process	IPR017853 IPR008270 IPR002053			0	0	0	0	3980000	4610000	2660000
120070	1	F/MCW	muramidase; hydrolysis of 1,4-beta-linkages between N-acetylmuramic acid and N-acetyl-D-glucosamine residues in peptidoglycan and between N-acetyl-D-glucosamine residues in chitodextrin. EC 3.2.1.17.	GH25	PF01183Glycosyl hydrolases family 26	GO:0003796 lysozyme activity GO:0009253 peptidoglycan catabolic process GO:0016998 cell wall macromolecule catabolic process	IPR017853 IPR008270 IPR002053			0	0	0	0	186000	0	0
188016	0.998	F/MCW	GH30subf3 = degrades 1,6-glucan, β-1,6-glucanase	GH30-3	PF02055Glycosyl hydrolase family 30 TIM-barrel domain	GO:0004348 glucosylceramidase activity GO:0005764 lysosome GO:0006665 sphingolipid metabolic process GO:0007040 lysosome organization	IPR017853 IPR001139	EC:3.2.1.45, glucosylceramidase	KOG2566Beta-glucocerebrosidase	0	323000	0	0	0	0	0
194179	1	F/MCW	α-mannosidase	GH47	PF01532Glycosyl hydrolase family 47	GO:0004571 mannosyl-oligosaccharide 1,2-alpha-mannosidase activity GO:0005509 calcium ion binding GO:0016020 membrane	IPR001382	EC:3.2.1.113, mannosyl-oligosaccharide 1,2-alpha-mannosidase	KOG2204Mannosyl-oligosaccharide alpha-1,2-mannosidase and related glycosyl hydrolases	2850000	17000000	0	0	7820000	13700000	9750000
194180	0.997	F/MCW	α-mannosidase	GH47	PF01532Glycosyl hydrolase family 47	GO:0004571 mannosyl-oligosaccharide 1,2-alpha-mannosidase activity GO:0005509 calcium ion binding GO:0016020 membrane	IPR001382	EC:3.2.1.113, mannosyl-oligosaccharide 1,2-alpha-mannosidase	KOG2204Mannosyl-oligosaccharide alpha-1,2-mannosidase and related glycosyl hydrolases	0	0	0	0	0	0	0
205540	0.991	F/MCW	Endo-β-1,6-glucanase	GH5-15			IPR017853	EC:3.2.1.58, glucan 1,3-beta-glucosidase		31100	552000	0	0	1590000	1290000	831000
183321	0.999	F/MCW	β-1,3-glucanase	GH55			IPR011050			0	293000	0	0	761000	183000	106000
189849	1	F/MCW	β-1,3-glucanosyltransglycosylase	GH72-CBM43	PF03198Glucanosyltransferase PF07983X8 domain		IPR012946 IPR017853 IPR004886	EC:3.2.1.18, exo-alpha-sialidase	KOG3915Transcription regulator dachshund, contains SKI/SNO domain	468000	1020000	0	0	0	0	0
204168	0.98	F/MCW	α-Rhamnosidases	GH78	PF05592|Bac_rhamnosid	GO:0003824 catalytic activity	IPR008902 IPR008928			1160000	3340000	0	0	503000	7980000	22900000
68812	0.987	F/MCW	α-Rhamnosidases	GH78	PF05592Bacterial alpha-L-rhamnosidase concanavalin-like domain	GO:0003824 catalytic activity	IPR008902 IPR008928			148000	1640000	0	0	327000	4110000	8060000
65577	0.998	F/MCW	α-Rhamnosidases	GH78	PF05592Bacterial alpha-L-rhamnosidase concanavalin-like domain	GO:0003824 catalytic activity	IPR008902 IPR008928			0	122000	0	0	92500	579000	523000
201919	0.97	F/MCW	β-glucuronidase	GH79						109000	1930000	0	0	3060000	9980000	13000000
191333	0.97	F/MCW	β-glucuronidase	GH79						117000	635000	0	0	311000	1400000	1930000
227554	1	F/MCW	β-glucuronidase	GH79			IPR017853			0	88100	0	0	0	0	0
181728	\	F/MCW	endo-β-N-acetylglucosaminidase; only few characterized, endo-β-N-acetylglucosaminidase	GH85	PF03644Glycosyl hydrolase family 85		IPR005201		KOG2331Predicted glycosylhydrolase	0	0	0	0	23700	88200	95300
190841	1	F/MCW	no fungal ones characterized, Glucuronyl hydrolase	GH88	PF07470|Glyco_hydro_88	GO:0003824 catalytic activity	IPR008928 IPR010905			0	793000	0	0	125000	125000	0
203798	0.983	F/MCW	no fungal ones characterized, Mannosidase?	GH92	PF07971Glycosyl hydrolase family 92		IPR005887 IPR012939			235000	1420000	0	0	1040000	8230000	10400000
191588	0.999	F/MCW	no fungal ones characterized, Mannosidase?	GH92	PF07971Glycosyl hydrolase family 92	GO:0003824 catalytic activity	IPR005887 IPR008928 IPR012939			963000	5200000	0	0	749000	3450000	3530000
189907	\	F/MCW	only one bacterial characterized, chondroitin lyase / chondroitinase	PL35				EC 4.2.2.		0	0	0	0	0	0	0
114473	\	Hemicellulose	Xylan/ chitin deacetylase	CE4	PF01522Polysaccharide deacetylase	GO:0003824 catalytic activity GO:0005975 carbohydrate metabolic process GO:0016810 hydrolase activity, acting on carbon-nitrogen (but not peptide) bonds	IPR011330 IPR002509		KOG1924RhoA GTPase effector DIA/Diaphanous	163000	508000	0	0	0	0	0
190200	1	Hemicellulose	AXE or cutinase; with cellulose binding domain (CBM1)	CE5	PF01083Cutinase	GO:0005576 extracellular region GO:0008152 metabolic process GO:0016787 hydrolase activity GO:0050525 cutinase activity	IPR011150 IPR000675			0	517000	0	0	0	1060000	8350000
190202	1	Hemicellulose	AXE or cutinase; with cellulose binding domain (CBM1)	CE5	PF01083Cutinase	GO:0005576 extracellular region GO:0008152 metabolic process GO:0016787 hydrolase activity GO:0050525 cutinase activity	IPR011150 IPR000675			394000	7730000	0	0	0	0	331000
136707;194321	\	Hemicellulose	AXE or cutinase; with cellulose binding domain (CBM1)	CE5-CBM1	PF00734Fungal cellulose binding domain PF01083Cutinase	GO:0003824 catalytic activity GO:0004553 hydrolase activity, hydrolyzing O-glycosyl compounds GO:0005576 extracellular region GO:0005975 carbohydrate metabolic process GO:0008152 metabolic process GO:0016787 hydrolase activity GO:0030248 cellulose binding	IPR000254 IPR000675 IPR008262missing_ipr008262			877000	4830000	0	0	875000	1950000	2350000
191440	0.998	Hemicellulose	Endo - β - 1,4 xylanase	GH10	PF00331Glycosyl hydrolase family 10	GO:0004553 hydrolase activity, hydrolyzing O-glycosyl compounds GO:0005975 carbohydrate metabolic process GO:0031177 phosphopantetheine binding	IPR001000 IPR017853 IPR006162			0	266000	0	0	3220000	6860000	12300000
133541	0.999	Hemicellulose	Xylan (endo-xylanase); with CBM1 (=cellulose binding domain)	GH10-CBM1	PF00331Glycosyl hydrolase family 10	GO:0004553 hydrolase activity, hydrolyzing O-glycosyl compounds GO:0005576 extracellular region GO:0005975 carbohydrate metabolic process GO:0030248 cellulose binding	IPR001000 IPR000254 IPR017853			202000	2460000	0	0	1400000	2050000	4680000
121649	1	Hemicellulose	α-Glucuronidases	GH115		GO:0030246 carbohydrate binding	IPR001220			0	0	0	0	24000	0	0
196181;79647	\	Hemicellulose	xylan = endo-xylanase; with cellulose binding domain	GH11-CBM1	PF00734Fungal cellulose binding domain PF00457Glycosyl hydrolases family 11	GO:0004553 hydrolase activity, hydrolyzing O-glycosyl compounds GO:0005576 extracellular region GO:0005975 carbohydrate metabolic process GO:0030248 cellulose binding	IPR000254 IPR008985missing_ipr008985 IPR001137			0	194000	0	0	0	501000	290000
194280	0.999	Hemicellulose	xyloglucanase/ Endo-β-1,4-glucanases	GH12	PF01670|Glyco_hydro_12	GO:0000272 polysaccharide catabolic process GO:0008810 cellulase activity	IPR002594 IPR008985missing_ipr008985			596000	8800000	0	0	7150000	4040000	1980000
70106	1	Hemicellulose	α-D-galactosidase	GH27	PF02065Melibiase	GO:0004553 hydrolase activity, hydrolyzing O-glycosyl compounds GO:0004601 peroxidase activity GO:0005975 carbohydrate metabolic process GO:0006118 obsolete electron transport GO:0006979 response to oxidative stress GO:0020037 heme binding	IPR000111 IPR017853 IPR002016 IPR002241	EC:3.2.1.22, alpha-galactosidase	KOG2366Alpha-D-galactosidase (melibiase)	935000	8570000	0	0	3380000	3480000	2300000
228269	\	Hemicellulose	α-D-galactosidase	GH27	PF02065Melibiase	GO:0004553 hydrolase activity, hydrolyzing O-glycosyl compounds GO:0005975 carbohydrate metabolic process	IPR000111 IPR017853 IPR002241	EC:3.2.1.22, alpha-galactosidase	KOG2366Alpha-D-galactosidase (melibiase)	0	389000	0	0	116000	186000	270000
194078	\	Hemicellulose	α-D-galactosidase	GH27	PF02065Melibiase	GO:0004553 hydrolase activity, hydrolyzing O-glycosyl compounds GO:0005975 carbohydrate metabolic process	IPR017853 IPR000111 IPR002241	EC:3.2.1.22, alpha-galactosidase	KOG2366Alpha-D-galactosidase (melibiase)	13900	143000	0	0	122000	302000	265000
144304	\	Hemicellulose	α-D-galactosidase	GH27-CBM35	PF02065Melibiase	GO:0004553 hydrolase activity, hydrolyzing O-glycosyl compounds GO:0005975 carbohydrate metabolic process	IPR000111 IPR017853 IPR002241	EC:3.2.1.22, alpha-galactosidase	KOG2366Alpha-D-galactosidase (melibiase)	0	851000	0	0	0	0	402000
209111	\	Hemicellulose	α - Fucosidases	GH29	PF01120Alpha-L-fucosidase	GO:0004560 alpha-L-fucosidase activity GO:0005975 carbohydrate metabolic process	IPR017853 IPR000933 IPR016286	EC:3.2.1.51, alpha-L-fucosidase	KOG3340Alpha-L-fucosidase	0	0	0	0	0	0	221000
224152	1	Hemicellulose	variety of activities, Endo - β-1,4-xylanases or Arabinase	GH43	PF04616|Glyco_hydro_43	GO:0004553 hydrolase activity, hydrolyzing O-glycosyl compounds GO:0005975 carbohydrate metabolic process	IPR006710 IPR016840			0	0	0	0	340000	551000	361000
194576	1	Hemicellulose	α-Arabinofuranosidases	GH51	PF06964Alpha-L-arabinofuranosidase C-terminal domain	GO:0046373 L-arabinose metabolic process GO:0046556 alpha-L-arabinofuranosidase activity	IPR017853 IPR008979 IPR010720			4270000	29300000	0	7020	9450000	19700000	28000000
225045	1	Hemicellulose	Endo-β - 1,4-galactanases	GH53	PF07745|Glyco_hydro_53	GO:0015926 glucosidase activity	IPR017853 IPR011683	EC:3.2.1.89, arabinogalactan endo-beta-1,4-galactanase		0	122000	0	0	261000	0	71600
146228	0.999	Lignin and aromatics	Laccase	AA1_1	PF07732Multicopper oxidase PF00394Multicopper oxidase PF07731Multicopper oxidase	GO:0005507 copper ion binding GO:0016491 oxidoreductase activity	IPR011706 IPR002355 IPR001117 IPR008972 IPR011707	EC:1.10.3.2laccase	KOG1263Multicopper oxidases	2420000	37800000	0	0	1290000	6110000	10200000
184981	0.999	Lignin and aromatics	Laccase	AA1_1	PF00394Multicopper oxidase PF07731Multicopper oxidase PF07732Multicopper oxidase	GO:0005507 copper ion binding GO:0005576 extracellular region GO:0016491 oxidoreductase activity	IPR011706 IPR002355 IPR001117 IPR008972 IPR011707	EC:1.10.3.2laccase	KOG1263Multicopper oxidases	268000	3490000	0	0	929000	697000	195000
117501	0.998	Lignin and aromatics	Laccase	AA1_1	PF07731Multicopper oxidase PF00394Multicopper oxidase PF07732Multicopper oxidase	GO:0005507 copper ion binding GO:0016491 oxidoreductase activity	IPR011706 IPR002355 IPR001117 IPR008972 IPR011707	EC:1.10.3.2laccase		2770000	15300000	0	0	122000	527000	110000
184993	0.997	Lignin and aromatics	MCO/ Laccase	AA1_1	PF07732Multicopper oxidase PF00394Multicopper oxidase PF07731Multicopper oxidase	GO:0005507 copper ion binding GO:0005576 extracellular region GO:0016491 oxidoreductase activity	IPR011706 IPR002355 IPR001117 IPR008972 IPR011707	EC:1.10.3.2laccase	KOG1263Multicopper oxidases	39300000	199000000	0	0	1350000	890000	602000
135711	\	Lignin and aromatics	MCO/ Laccase	AA1_1	PF07732Multicopper oxidase PF00394Multicopper oxidase PF07731Multicopper oxidase	GO:0005507 copper ion binding GO:0016491 oxidoreductase activity	IPR011706 IPR002355 IPR001117 IPR008972 IPR011707	EC:1.10.3.2laccase	KOG1263Multicopper oxidases	335000	3180000	0	0	365000	889000	293000
194714	\	Lignin and aromatics	MCO/ Laccase	AA1_1	PF00394Multicopper oxidase PF07731Multicopper oxidase PF07732Multicopper oxidase	GO:0005507 copper ion binding GO:0005576 extracellular region GO:0016491 oxidoreductase activity	IPR011706 IPR002355 IPR001117 IPR008972 IPR011707	EC:1.10.3.2laccase	KOG1263Multicopper oxidases	247000	7560000	0	0	0	0	93900
186398	\	Lignin and aromatics	MCO/ Laccase	AA1_1	PF07732Multicopper oxidase PF00394Multicopper oxidase PF07731Multicopper oxidase	GO:0005507 copper ion binding GO:0016491 oxidoreductase activity	IPR011706 IPR002355 IPR001117 IPR008972 IPR011707	EC:1.10.3.3L-ascorbate oxidase	KOG1263Multicopper oxidases	0	134000	0	0	0	0	0
139148	0.999	Lignin and aromatics	MCO/ Laccase	AA1_1, LAC	PF00394Multicopper oxidase PF07732Multicopper oxidase PF07731Multicopper oxidase	GO:0005507 copper ion binding GO:0016491 oxidoreductase activity	IPR011706 IPR002355 IPR001117 IPR008972 IPR011707	EC:1.10.3.2, laccase	KOG1263Multicopper oxidases	39200000	229000000	0	1380000	103000000	451000000	472000000
225781	1	Lignin and aromatics	MCO/Laccase	AA1_2	PF00394Multicopper oxidase PF07732Multicopper oxidase PF07731Multicopper oxidase	GO:0005507 copper ion binding GO:0015078 proton transmembrane transporter activity GO:0016469 proton-transporting two-sector ATPase complex GO:0016491 oxidoreductase activity	IPR011706 IPR002355 IPR001117 IPR008972 IPR011707 IPR000194		KOG1263Multicopper oxidases	19900	361000	0	0	0	0	0
221245	1	Lignin and aromatics	manganese peroxidase (MnP)	AA2	PF00141Peroxidase	GO:0004601 peroxidase activity GO:0006118 obsolete electron transport GO:0006979 response to oxidative stress GO:0016689 manganese peroxidase activity GO:0020037 heme binding	IPR002016 IPR001621 IPR010255	EC:1.11.1.11L-ascorbate peroxidase		391000	3910000	0	0	1330000	20100000	20900000
121909	0.992	Lignin and aromatics	aryl alcohol oxidase (AAO)	AA3_2	PF00732|GMC_oxred_N;PF05199|GMC_oxred_C					0	0	0	0	64500	0	187000
208525	0.991	Lignin and aromatics	aryl alcohol oxidase (AAO)	AA3_2	PF05199GMC oxidoreductase PF00732GMC oxidoreductase		IPR007867 IPR000172 IPR012132	EC:1.1.99.1choline dehydrogenase	KOG1238Glucose dehydrogenase/choline dehydrogenase/mandelonitrile lyase (GMC oxidoreductase family)	0	0	0	0	0	97600	154000
185801	1	Lignin and aromatics	aryl alcohol oxidase (AAO)	AA3_2	PF05199GMC oxidoreductase PF00732GMC oxidoreductase	GO:0006066 alcohol metabolic process GO:0016614 oxidoreductase activity, acting on CH-OH group of donors GO:0050660 flavin adenine dinucleotide binding	IPR007867 IPR000172 IPR012132	EC:1.1.99.1choline dehydrogenase	KOG1238Glucose dehydrogenase/choline dehydrogenase/mandelonitrile lyase (GMC oxidoreductase family)	76400	1140000	0	0	0	0	29100
203659	0.999	Lignin and aromatics	short version AAO	AA3_2	PF00732GMC oxidoreductase PF05199GMC oxidoreductase	GO:0006066 alcohol metabolic process GO:0016614 oxidoreductase activity, acting on CH-OH group of donors GO:0050660 flavin adenine dinucleotide binding	IPR007867 IPR000172 IPR012132	EC:1.1.99.1choline dehydrogenase	KOG1238Glucose dehydrogenase/choline dehydrogenase/mandelonitrile lyase (GMC oxidoreductase family)	0	0	0	0	0	317000	669000
193903	0.917	Lignin and aromatics	Glyoxal oxidase (GLOX)	AA5_1	PF09118Galactose oxidase-like, Early set domain PF07250Glyoxal oxidase N-terminus		IPR015202 IPR014756 IPR009880 IPR011043			399000	1130000	0	0	2780000	11300000	14400000
193900	1	Lignin and aromatics	Glyoxal oxidase (GLOX)	AA5_1	PF09118Galactose oxidase-like, Early set domain PF07250Glyoxal oxidase N-terminus		IPR015202 IPR014756 IPR009880 IPR011043			262000	832000	0	0	730000	2900000	966000
181085	1	Lignin and aromatics	Glyoxal oxidase (GLOX)	AA5_1	PF01822WSC domain PF07250Glyoxal oxidase N-terminus PF09118Galactose oxidase-like, Early set domain		IPR015202 IPR014756 IPR002889 IPR013994missing_ipr013994 IPR009880 IPR011043			1110000	3770000	0	0	135000	793000	513000
179427	0.996	Lignin and aromatics	Glyoxal oxidase (GLOX)	AA5_1	PF09118Galactose oxidase-like, Early set domain PF07250Glyoxal oxidase N-terminus		IPR015202 IPR014756 IPR009880 IPR011043			0	0	0	0	0	95000	84900
135299;202658;117003	\	Lignin and aromatics	atypical GST, putative disulfide reductase, possibly a GSH hydroperoxidase (antioxidant enzyme)		(117003: PF02798Glutathione S-transferase, N-terminal domain, PF00043Glutathione S-transferase, C-terminal domain)		(117003 IPR004046 IPR010987 IPR012336 IPR004045)	(117003 EC:2.5.1.18glutathione transferase)	(117003 KOG0867Glutathione S-transferase)	0	0	0	0	0	0	0
195532	0.999	Lignin and aromatics	intradiol dioxygenase (IDO)		PF00775Dioxygenase	GO:0003824 catalytic activity GO:0005506 iron ion binding GO:0006725 cellular aromatic compound metabolic process GO:0008199 ferric iron binding GO:0016702 oxidoreductase activity, acting on single donors with incorporation of molecular oxygen, incorporation of two atoms of oxygen	IPR015889 IPR000627			0	0	0	0	435000	537000	0
191066	1	Lignin and aromatics	oxalate decarboxylase (ODC), might also function as oxalate oxidase		PF00190Cupin PF07883Cupin domain	GO:0004197 cysteine-type endopeptidase activity GO:0006508 proteolysis GO:0045735 nutrient reservoir activity ,	IPR011051 IPR017774 IPR013096 IPR000169 IPR006045			69300	751000	0	4070	543000	29100000	23200000
190928	\	Lignin and aromatics	putative aryl alcohol oxidase (AAO)							426000	7560000	0	0	0	57300	63800
193539	\	Lignin and aromatics	putative glutathione transferase (GST), might also have hydroperoxidase activity		PF02798Glutathione S-transferase, N-terminal domain PF00043Glutathione S-transferase, C-terminal domain		IPR004046 IPR010987 IPR012336 IPR004045	EC:2.5.1.18glutathione transferase	KOG0867Glutathione S-transferase	1590000	3150000	0	291000	21900	319000	307000
195533	0.793	Lignin and aromatics	putative intradiol dioxygenase (IDO)		PF00775Dioxygenase	GO:0003824 catalytic activity GO:0005506 iron ion binding GO:0006725 cellular aromatic compound metabolic process GO:0008199 ferric iron binding GO:0016702 oxidoreductase activity, acting on single donors with incorporation of molecular oxygen, incorporation of two atoms of oxygen	IPR015889 IPR000627			0	0	0	0	0	270000	0
183842	\	Lignin and aromatics	unspecific peroxygenase (UPO)			GO:0004601 peroxidase activity GO:0006118 obsolete electron transport	IPR000028			728000	5390000	0	0	6550000	8880000	7540000
190973	\	Lignin and aromatics	unspecific peroxygenase (UPO)		PF01328Peroxidase, family 2	GO:0004601 peroxidase activity GO:0006118 obsolete electron transport	IPR000028			902000	1540000	0	0	7860000	6570000	1070000
65123	\	Lignin and aromatics	unspecific peroxygenase (UPO)		PF01328Peroxidase, family 2	GO:0004601 peroxidase activity GO:0006118 obsolete electron transport	IPR000028			189000	544000	0	0	1850000	1680000	678000
190985	1	Lignin and aromatics	unspecific peroxygenase (UPO)		PF01328Peroxidase, family 2	GO:0004601 peroxidase activity GO:0006118 obsolete electron transport	IPR000028	EC:6.3.2.-	KOG3671Actin regulatory protein (Wiskott-Aldrich syndrome protein)	300000	433000	0	0	292000	723000	525000
190980	1	Lignin and aromatics	unspecific peroxygenase (UPO)		PF01328Peroxidase, family 2	GO:0004601 peroxidase activity GO:0006118 obsolete electron transport	IPR000028			127000	231000	0	0	1330000	1260000	488000
226793	0.999	Lignin and aromatics	unspecific peroxygenase (UPO)			GO:0004601 peroxidase activity GO:0006118 obsolete electron transport	IPR000028			558000	4380000	0	0	50000	67900	64300
190977	1	Lignin and aromatics	unspecific peroxygenase (UPO)		PF01328Peroxidase, family 2	GO:0004601 peroxidase activity GO:0006118 obsolete electron transport	IPR000028			0	0	0	0	307000	334000	0
193563	1	Lignin and aromatics	unspecific peroxygenase (UPO)			GO:0004601 peroxidase activity GO:0006118 obsolete electron transport	IPR000028			0	107000	0	0	0	0	0
121682	\	Lignin and aromatics/Carbohydrates	Mala s 12 or GDH or AAO	AA3_2	PF05199GMC oxidoreductase PF00732GMC oxidoreductase	GO:0006066 alcohol metabolic process GO:0016614 oxidoreductase activity, acting on CH-OH group of donors GO:0050660 flavin adenine dinucleotide binding	IPR007867 IPR000172 IPR012132	EC:1.1.99.1choline dehydrogenase	KOG1238Glucose dehydrogenase/choline dehydrogenase/mandelonitrile lyase (GMC oxidoreductase family)	821000	4730000	0	0	201000	674000	899000
194662	0.999	Lipids	amino acyl transferase?							379000	12100000	0	0	3050000	56100000	58800000
213426	0.999	Lipids	Lipase		PF01764Lipase (class 3)	GO:0003824 catalytic activity GO:0004806 triglyceride lipase activity GO:0006629 lipid metabolic process	IPR002921 IPR008262missing_ipr008262		KOG4569Predicted lipase	1030000	16200000	0	0	2350000	8870000	19300000
217368	1	Lipids	Lipase		PF01764Lipase (class 3)	GO:0003824 catalytic activity GO:0004806 triglyceride lipase activity GO:0006629 lipid metabolic process	IPR002921 IPR008262missing_ipr008262		KOG4569Predicted lipase	565000	6510000	0	0	1240000	1050000	1120000
178437	0.999	Lipids	Lipase		PF01764Lipase (class 3)	GO:0004806 triglyceride lipase activity GO:0006629 lipid metabolic process	IPR002921		KOG4569Predicted lipase	33900	442000	0	0	137000	402000	668000
217832	0.953	Lipids	lipase, hydrolase		PF00135Carboxylesterase family		IPR002018	EC:3.1.1.1carboxylesterase	KOG4389Acetylcholinesterase/Butyrylcholinesterase	73700	821000	0	0	966000	3990000	8400000
137057	0.999	Lipids	putative phospholipid-binding protein		PF01161Phosphatidylethanolamine-binding protein		IPR008914		KOG3346Phosphatidylethanolamine binding protein	58600	636000	0	0	1030000	28200000	22400000
151641	\	N	Amidase		PF01425Amidase	GO:0016884 carbon-nitrogen ligase activity, with glutamine as amido-N-donor	IPR000120	EC:6.3.5.-	KOG1211Amidases	695000	5890000	0	0	672000	5530000	10100000
210050	\	N	Aminohydrolase		PF04909Amidohydrolase	GO:0003824 catalytic activity GO:0008152 metabolic process	IPR006992missing_ipr006992			0	0	0	0	0	1200000	2200000
217231	\	N	Aminohydrolase		PF01979Amidohydrolase family	GO:0016787 hydrolase activity GO:0016810 hydrolase activity, acting on carbon-nitrogen (but not peptide) bonds	IPR011059 IPR006680			17200	195000	0	0	28500	506000	324000
146117	0.997	Pectin	few characterized only; and only bacterial ones, Unsaturated rhamnogalacturonanhydrolase	GH105	PF07470Glycosyl Hydrolase Family 88	GO:0003824 catalytic activity	IPR008928 IPR010905			0	0	0	0	125000	0	0
194940	1	Pectin	polygalacturonase, (Rhamno-)galacturonanhydrolases	GH28	PF00295Glycosyl hydrolases family 28	GO:0004650 polygalacturonase activity GO:0005975 carbohydrate metabolic process	IPR011050 IPR000743			0	589000	0	0	0	473000	0
118209	0.995	Pectin	polygalacturonase/ rhamnogalacturonase, (Rhamno-)galacturonanhydrolases/endo-polygalacturonase	GH28	PF00295Glycosyl hydrolases family 28	GO:0004650 polygalacturonase activity GO:0005975 carbohydrate metabolic process	IPR011050 IPR006626 IPR000743	EC:3.2.1.15, endo-polygalacturonase		0	0	0	0	0	0	0
139877	0.999	Pectin	Pectate lyase	PL1_7	PF00544Pectate lyase		IPR002022 IPR011050			133000	477000	0	0	14400000	30800000	43400000
195581	1	Pectin	Pectate lyase	PL3-2	PF03211|Pectate_lyase	GO:0005576 extracellular region GO:0030570 pectate lyase activity	IPR011050 IPR004898	4.2.2.2		74400	499000	0	0	263000	739000	1740000
72717	1	Pectin	Rhamnogalacturonan lyase, Rhamnogalacturonan endolyase	PL4-1	PF09284|RhgB_N	GO:0003824 catalytic activity GO:0005975 carbohydrate metabolic process GO:0016837 carbon-oxygen lyase activity, acting on polysaccharides GO:0030246 carbohydrate binding	IPR008979 IPR011013 IPR013784 IPR015364			0	0	0	0	358000	1020000	858000
200866	0.953	Protein	Acetylcholinesterase		PF00135|COesterase		IPR002018	EC:3.1.1.7acetylcholinesterase	KOG4389Acetylcholinesterase/Butyrylcholinesterase	0	29000	0	0	0	56100	404000
180108	0.763	Protein	Beta-lactamase		PF00144Beta-lactamase	GO:0008800 beta-lactamase activity GO:0030655 beta-lactam antibiotic catabolic process GO:0046677 response to antibiotic	IPR001466 IPR012338		KOG1235Predicted unusual protein kinase	22200	439000	0	0	129000	85400	0
191068	0.993	Protein	Carboxylesterase		PF00135Carboxylesterase family		IPR002018	EC:3.1.1.1carboxylesterase	KOG4389Acetylcholinesterase/Butyrylcholinesterase	151000	610000	0	0	743000	3670000	12500000
209388	0.999	Protein	Carboxylesterase		PF00135Carboxylesterase family			EC:3.1.1.1carboxylesterase	KOG4389Acetylcholinesterase/Butyrylcholinesterase	652000	3450000	0	0	1600000	3540000	6660000
178570	0.996	Protein	Carboxylesterase		PF00135Carboxylesterase family IPR002018 IPR000997	GO:0004104 cholinesterase activity		EC:3.1.1.1carboxylesterase	KOG4389Acetylcholinesterase/Butyrylcholinesterase	115000	604000	0	133000	569000	2040000	5170000
115977	1	Protein	Carboxylesterase		PF00135Carboxylesterase family		IPR002018	EC:3.1.1.1carboxylesterase	KOG4389Acetylcholinesterase/Butyrylcholinesterase	0	0	0	0	0	0	0
212363	0.989	Protein	Pepsin		PF00026Eukaryotic aspartyl protease	GO:0004190 aspartic-type endopeptidase activity GO:0004194 obsolete pepsin A activity GO:0006508 proteolysis	IPR001461 IPR009007missing_ipr009007 IPR001969	EC:3.4.23.1pepsin A	KOG1339Aspartyl protease	0	0	0	0	0	362000	1120000
194648	1	Protein	Peptidase		PF05922|Subtilisin_N;PF00082|Peptidase_S8	GO:0004289 obsolete subtilase activity GO:0006508 proteolysis GO:0042802 identical protein binding GO:0043086 negative regulation of catalytic activity	IPR009020missing_ipr009020 IPR010259 IPR000209	EC:3.4.21.48, cerevisin	KOG1153Subtilisin-related protease/Vacuolar protease B	34700000	237000000	0	1480000	158000000	251000000	311000000
68978	\	Protein	Peptidase		PF00450Serine carboxypeptidase, PF00450|Peptidase_S10	GO:0004185 serine-type carboxypeptidase activity GO:0006508 proteolysis	IPR001563	EC:3.4.16.6carboxypeptidase D	KOG1282Serine carboxypeptidases (lysosomal cathepsin A)	1770000	8440000	0	0	18000000	52200000	125000000
74932	1	Protein	Peptidase		PF02128Fungalysin metallopeptidase (M36) PF03413Peptidase propeptide and YPEB domain	GO:0005576 extracellular region GO:0006508 proteolysis GO:0008237 metallopeptidase activity GO:0008270 zinc ion binding	IPR001842 IPR005075missing_ipr005075			5470000	31400000	68000	0	47500000	90600000	123000000
79914	\	Protein	Peptidase		PF00450Serine carboxypeptidase, PF00450|Peptidase_S10	GO:0004185 serine-type carboxypeptidase activity GO:0006508 proteolysis	IPR001563	EC:3.4.16.6carboxypeptidase D	KOG1282Serine carboxypeptidases (lysosomal cathepsin A)	2310000	10800000	0	0	3720000	16700000	23900000
212650	0.999	Protein	Peptidase		PF00082Subtilase family PF02225PA domain,	GO:0000287 magnesium ion binding GO:0004289 obsolete subtilase activity GO:0004427 inorganic diphosphate phosphatase activity GO:0005737 cytoplasm GO:0006508 proteolysis GO:0006796 phosphate-containing compound metabolic process	IPR008162 IPR003137 IPR000209		KOG3525Subtilisin-like proprotein convertase	109000	1240000	0	0	815000	2300000	4150000
190790	0.956	Protein	Peptidase		PF03572Peptidase family S41	GO:0006508 proteolysis GO:0008236 serine-type peptidase activity GO:0031177 phosphopantetheine binding	IPR005151 IPR006162			738000	6820000	0	0	28000	1270000	2390000
120846	1	Protein	Peptidase		PF00082Subtilase family PF05922Peptidase inhibitor I9	GO:0004289 obsolete subtilase activity GO:0006508 proteolysis GO:0042802 identical protein binding GO:0043086 negative regulation of catalytic activity	IPR009020missing_ipr009020 IPR010259 IPR000209	EC:3.4.21.-	KOG1153Subtilisin-related protease/Vacuolar protease B	0	1030000	0	0	542000	1590000	1610000
149875	0.999	Protein	Peptidase		PF00026Eukaryotic aspartyl protease	GO:0004190 aspartic-type endopeptidase activity GO:0004194 obsolete pepsin A activity GO:0006508 proteolysis	IPR001461 IPR009007missing_ipr009007 IPR001969	EC:3.4.23.3gastricsin	KOG1339Aspartyl protease	0	0	0	0	159000	1460000	1610000
213137	0.999	Protein	Peptidase		PF00450Serine carboxypeptidase, PF00450|Peptidase_S10	GO:0004185 serine-type carboxypeptidase activity GO:0006508 proteolysis	IPR001563	EC:3.4.16.5carboxypeptidase C	KOG1282Serine carboxypeptidases (lysosomal cathepsin A)	0	0	0	0	1240000	1680000	1390000
193941	1	Protein	Peptidase		PF05577Serine carboxypeptidase S28	GO:0006508 proteolysis GO:0008236 serine-type peptidase activity	IPR008758	EC:3.4.-.-	KOG2182Hydrolytic enzymes of the alpha/beta hydrolase fold	38200	74900	0	0	113000	442000	854000
120844	1	Protein	Peptidase		PF00082Subtilase family PF05922Peptidase inhibitor I9, PF00082|Peptidase_S8;PF05922|Subtilisin_N	GO:0004289 obsolete subtilase activity GO:0006508 proteolysis GO:0042802 identical protein binding GO:0043086 negative regulation of catalytic activity	IPR009020missing_ipr009020 IPR010259 IPR000209	EC:3.4.21.-	KOG1153Subtilisin-related protease/Vacuolar protease B	42200	871000	0	0	135000	584000	571000
188701	0.999	Protein	Peptidase		PF02102Deuterolysin metalloprotease (M35) family	GO:0004222 metalloendopeptidase activity GO:0006508 proteolysis	IPR001384			748000	11600000	0	0	4380000	1620000	332000
222358	\	Protein	Peptidase		PF05577Serine carboxypeptidase S28, PF05577|Peptidase_S28	GO:0006508 proteolysis GO:0008236 serine-type peptidase activity	IPR008758	EC:3.4.-.-	KOG2182Hydrolytic enzymes of the alpha/beta hydrolase fold	0	0	0	0	44600	323000	297000
222775	0.998	Protein	Peptidase		PF04389Peptidase family M28	GO:0006508 proteolysis GO:0008233 peptidase activity	IPR007484	EC:3.4.11.10bacterial leucyl aminopeptidase	KOG2195Transferrin receptor and related proteins containing the protease-associated (PA) domain	278000	5580000	0	0	184000	311000	272000
195776	1	Protein	Peptidase		PF05577Serine carboxypeptidase S28	GO:0006508 proteolysis GO:0008236 serine-type peptidase activity	IPR008758	EC:3.4.-.-	KOG2182Hydrolytic enzymes of the alpha/beta hydrolase fold	0	33800	0	0	133000	408000	227000
64000	\	Protein	Peptidase		PF03571Peptidase family M49	GO:0005737 cytoplasm GO:0006508 proteolysis GO:0017039 obsolete dipeptidyl-peptidase III activity		EC:3.4.14.4dipeptidyl-peptidase III	KOG3675Dipeptidyl peptidase III	115000	363000	80100	80500	102000	234000	164000
194132	0.999	Protein	Peptidase		PF02102Deuterolysin metalloprotease (M35) family, PF02102|Peptidase_M35	GO:0004222 metalloendopeptidase activity GO:0006508 proteolysis	IPR001384			0	0	0	0	137000	195000	89300
205752	1	Protein	Peptidase		PF00450Serine carboxypeptidase, PF00450|Peptidase_S10	GO:0004185 serine-type carboxypeptidase activity GO:0006508 proteolysis	IPR001563	EC:3.4.16.6carboxypeptidase D	KOG1282Serine carboxypeptidases (lysosomal cathepsin A)	137000	572000	0	0	42900	55100	61300
186633	\	Protein	Peptidase		PF00326Prolyl oligopeptidase family	GO:0006508 proteolysis GO:0008236 serine-type peptidase activity	IPR001375 IPR011044		KOG2100Dipeptidyl aminopeptidase	20800	306000	0	0	0	0	43900
188444	1	Protein	Peptidase		PF04389Peptidase family M28	GO:0006508 proteolysis GO:0008233 peptidase activity	IPR003961 IPR008957missing_ipr008957 IPR007484		KOG2195Transferrin receptor and related proteins containing the protease-associated (PA) domain	135000	1430000	0	0	0	25800	0
191928	1	Protein	Peptidase		PF04389Peptidase family M28	GO:0006508 proteolysis GO:0008233 peptidase activity	IPR007484	EC:3.4.11.10bacterial leucyl aminopeptidase	KOG2195Transferrin receptor and related proteins containing the protease-associated (PA) domain	88400	839000	0	0	0	0	0
219485	\	Protein	Peptidase		PF02225PA domain PF04389Peptidase family M28	GO:0006508 proteolysis GO:0008233 peptidase activity	IPR003137 IPR007484 IPR007365	EC:3.4.17.21glutamate carboxypeptidase II	KOG2195Transferrin receptor and related proteins containing the protease-associated (PA) domain	0	56000	0	0	28000	49500	0
211605	0.999	Protein	PF01557Fumarylacetoacetate (FAA) hydrolase family; hydrolyzes fumarylacetoacetate to fumarate and acetoacetate; tyrosine catabolism pathway		PF01557Fumarylacetoacetate (FAA) hydrolase family	GO:0003824 catalytic activity GO:0008152 metabolic process	IPR011234 IPR002529missing_ipr002529	EC:5.3.3.105-carboxymethyl-2-hydroxymuconate Delta-isomerase	KOG1535Predicted fumarylacetoacetate hydralase	5560000	30400000	0	0	11100000	55700000	92800000
192428	0.999	Protein	Protease		PF00026Eukaryotic aspartyl protease	GO:0004190 aspartic-type endopeptidase activity GO:0004194 obsolete pepsin A activity GO:0006508 proteolysis	IPR001461 IPR009007missing_ipr009007 IPR001969	EC:3.4.23.1pepsin A	KOG1339Aspartyl protease	498000	4060000	0	0	2250000	14600000	25200000
192052	0.996	Protein	Protease		PF00026Eukaryotic aspartyl protease		IPR001461 IPR009007missing_ipr009007 IPR001969	EC:3.4.23.25saccharopepsin	KOG1339Aspartyl protease	1120000	4670000	0	0	98800	208000	943000
193429	1	Protein			PF09286Pro-kumamolisin, activation domain	GO:0004289 obsolete subtilase activity GO:0006508 proteolysis GO:0008236 serine-type peptidase activity	IPR015366 IPR009020missing_ipr009020 IPR000209			8630000	57400000	0	0	11600000	36000000	46300000
193513	1	Protein			PF01161Phosphatidylethanolamine-binding protein		IPR008914		KOG3346Phosphatidylethanolamine binding protein	747000	4070000	0	0	700000	8630000	6520000
122979	0.999	Protein								0	1900000	0	0	5910000	5730000	1550000
179193	0.971	Protein				GO:0006508 proteolysis GO:0008237 metallopeptidase activity GO:0008270 zinc ion binding	IPR006025missing_ipr006025			0	34500	0	0	198000	639000	1020000
136361	\	Protein			PF00188Cysteine-rich secretory protein family	GO:0005576 extracellular region	IPR001283 IPR014044		KOG3017Defense-related protein containing SCP domain	0	3990000	0	0	0	288000	622000
134948	1	Protein					IPR014030			0	0	0	0	283000	0	0
194955	\	Superoxide	Manganese superoxide dismutase (MnSOD)		PF00081Iron/manganese superoxide dismutases, alpha-hairpin domain PF02777Iron/manganese superoxide dismutases, C-terminal domain	GO:0004784 superoxide dismutase activity	IPR001189	EC:1.15.1.1superoxide dismutase	KOG0876Manganese superoxide dismutase	101000	633000	0	0	880000	1530000	1150000
179086	0.999		Carboxylesterase		PF00135Carboxylesterase family		IPR002018		KOG1516Carboxylesterase and related proteins	234000	1330000	0	0	620000	3460000	7150000
220085	0.976		DUF protein, putative glutaminase		PF08760Domain of unknown function (DUF1793)	GO:0003824 catalytic activity	IPR014870 IPR008928			325000	2990000	0	0	2840000	9840000	6560000
145028	\		hypothethical protein							1240000	6210000	1930000	0	6380000	7490000	16400000
192949	\		hypothetical protein, 26 isoforms in Agaricus bisporus H97, abundant in fruiting bodies							1390000	6480000	0	0	12800000	23400000	16000000
193599	0.995				PF01975Survival protein SurE	GO:0016787 hydrolase activity	IPR002828	EC:3.1.3.55'-nucleotidase		4710000	24500000	0	0	10000000	62400000	147000000
180174	0.996									31500	0	0	0	0	9420000	12900000
138136	0.999				PF03022Major royal jelly protein		IPR003534missing_ipr003534			0	0	0	0	149000	1810000	8790000
189250	0.999									0	1740000	0	0	511000	3100000	8610000
134879	1									7840000	23400000	0	0	4910000	14400000	4900000
192947	\									751000	2960000	0	42800	4080000	9250000	4890000
135027	\				PF00264Common central domain of tyrosinase	GO:0008152 metabolic process GO:0016491 oxidoreductase activity	IPR008922 IPR002227			22600	616000	0	0	0	300000	4430000
139373	\				PF00173Cytochrome b5-like Heme/Steroid binding domain	GO:0020037 heme binding GO:0046914 transition metal ion binding	IPR001199	EC:1.7.1.1nitrate reductase (NADH)	KOG0537Cytochrome b5	124000	678000	0	0	957000	6740000	3900000
194888	\				PF07367Fungal fruit body lectin		IPR009960			41900000	23500000	0	0	0	357000	3880000
227535	0.999						IPR017853			205000	1610000	0	0	1780000	5010000	3590000
194894	\				PF07367Fungal fruit body lectin		IPR009960			0	0	0	0	188000	435000	3110000
194493	0.914				PF08450SMP-30/Gluconolactonase/LRE-like region		IPR013658			0	60000	0	0	0	411000	1830000
180451	0.985									562000	3780000	0	0	134000	2210000	1760000
194192	1				PF00149Calcineurin-like phosphoesterase, PF00149|Metallophos	GO:0004767 sphingomyelin phosphodiesterase activity GO:0006685 sphingomyelin catabolic process GO:0016787 hydrolase activity	IPR011160 IPR004843 IPR011001	EC:3.1.4.12sphingomyelin phosphodiesterase	KOG3770Acid sphingomyelinase and PHM5 phosphate metabolism protein	0	104000	0	0	25000	541000	1630000
75119	\				PF02133Permease for cytosine/purines, uracil, thiamine, allantoin	GO:0004497 monooxygenase activity GO:0005506 iron ion binding GO:0006118 obsolete electron transport GO:0015205 nucleobase transmembrane transporter activity GO:0015931 nucleobase-containing compound transport GO:0016020 membrane GO:0020037 heme binding	IPR001248 IPR001128			0	1190000	0	0	1440000	0	1560000
191025	\									0	1200000	0	0	0	2730000	1320000
191549	\									0	0	0	0	0	221000	1240000
206494	1				PF03663Glycosyl hydrolase family 76	GO:0003824 catalytic activity	IPR008928 IPR005198			31500	202000	0	0	1890000	2020000	1190000
195324	\				PF08450SMP-30/Gluconolactonase/LRE-like region		IPR013658			0	0	0	0	474000	1050000	1130000
196220	\									0	0	0	0	362000	445000	1080000
72498	\				PF00248Aldo/keto reductase family	GO:0016491 oxidoreductase activity	IPR001395missing_ipr001395	EC:1.1.1.2alcohol dehydrogenase (NADP+)	KOG1577Aldo/keto reductase family proteins	0	0	0	0	627000	959000	1040000
192931	\				PF04734Neutral/alkaline non-lysosomal ceramidase, N-terminal	GO:0004190 aspartic-type endopeptidase activity GO:0004194 obsolete pepsin A activity GO:0006508 proteolysis	IPR006823		KOG2232Ceramidases	291000	2780000	0	0	0	0	882000
183756	\						IPR008997missing_ipr008997			63300	429000	0	0	245000	751000	748000
192200	0.998									0	1050000	0	0	0	0	734000
190840	\				PF02136Nuclear transport factor 2 (NTF2) domain	GO:0005622 intracellular anatomical structure GO:0006810 transport	IPR002075		KOG2104Nuclear transport factor 2	102000	1570000	0	0	0	0	658000
192945	\									307000	1010000	0	0	679000	1230000	639000
117525	0.995									1540000	1810000	0	0	0	560000	553000
134468	\						IPR008997missing_ipr008997			1450000	8420000	0	0	203000	529000	388000
195442	\				PF00923Transaldolase/Fructose-6-phosphate aldolase	GO:0004801 transaldolase activity GO:0005737 cytoplasm GO:0005975 carbohydrate metabolic process GO:0006098 pentose-phosphate shunt	IPR004730 IPR001585	EC:2.2.1.2transaldolase	KOG2772Transaldolase	15800	60900	695000	498000	131000	305000	381000
151665	\				PF00266Aminotransferase class-V	GO:0008152 metabolic process	IPR015424 IPR000192	EC:2.6.1.44alanine---glyoxylate transaminase	KOG2862Alanine-glyoxylate aminotransferase AGT1	147000	1430000	0	0	717000	1000000	322000
194383	\									91300	3900000	0	0	45600	415000	311000
196036	1									180000	6400000	0	0	0	198000	280000
192235	\									0	0	0	0	0	0	241000
135011	\									7720000	29300000	0	0	641000	2720000	166000
214751	0.999				PF02265S1/P1 Nuclease	GO:0003676 nucleic acid binding GO:0004519 endonuclease activity GO:0006308 DNA catabolic process GO:0016788 hydrolase activity, acting on ester bonds	IPR008947 IPR003154			13100	181000	0	0	0	157000	142000
141355	\				PF07992Pyridine nucleotide-disulphide oxidoreductase PF00070Pyridine nucleotide-disulphide oxidoreductase PF02852Pyridine nucleotide-disulphide oxidoreductase, dimerisation domain	GO:0004362 glutathione-disulfide reductase (NADPH) activity GO:0005737 cytoplasm GO:0006118 obsolete electron transport GO:0006749 glutathione metabolic process GO:0016491 oxidoreductase activity GO:0045454 cell redox homeostasis GO:0050660 flavin adenine dinucleotide binding GO:0050661 NADP binding	IPR001100missing_ipr001100 IPR012999 IPR001327missing_ipr001327 IPR013027missing_ipr013027 IPR006322 IPR000815missing_ipr000815 IPR004099 IPR016156	EC:1.8.1.7glutathione-disulfide reductase	KOG0405Pyridine nucleotide-disulphide oxidoreductase	1050000	4620000	0	0	158000	338000	137000
217766	\				PF00135Carboxylesterase family	GO:0008152 metabolic process GO:0016787 hydrolase activity	IPR002168 IPR002018		KOG4389Acetylcholinesterase/Butyrylcholinesterase	23400	628000	0	0	0	0	120000
80008	\				PF00076RNA recognition motif. (a.k.a. RRM, RBD, or RNP domain)	GO:0003676 nucleic acid binding	IPR000504		KOG4205RNA-binding protein musashi/mRNA cleavage and polyadenylation factor I complex, subunit HRP1	0	0	0	0	178000	263000	108000
193901	\				PF00149Calcineurin-like phosphoesterase	GO:0009166 nucleotide catabolic process GO:0016787 hydrolase activity GO:0016788 hydrolase activity, acting on ester bonds	IPR014485 IPR004843 IPR006146		KOG44195' nucleotidase	467000	4160000	0	0	0	77800	108000
194396	\									0	0	0	0	177000	311000	105000
179925	\									0	0	0	0	360000	363000	100000
62276	0.999				PF00445Ribonuclease T2 family	GO:0003723 RNA binding GO:0004521 endoribonuclease activity	IPR001568	EC:3.1.27.1Transferred to 4.6.1.19	KOG1642Ribonuclease, T2 family	24200	0	0	0	331000	532000	91700
211679	\									0	218000	0	0	0	0	85100
194392	\					GO:0006412 translation	IPR002661			11000	48000	0	0	50500	96500	57800
211585	\				PF06470SMC proteins Flexible Hinge Domain PF02463RecF/RecN/SMC N terminal domain	GO:0005515 protein binding GO:0005524 ATP binding GO:0005694 chromosome GO:0006259 DNA metabolic process GO:0016887 ATP hydrolysis activity GO:0051276 chromosome organization	IPR010935 IPR003439 IPR003395		KOG0933Structural maintenance of chromosome protein 2 (chromosome condensation complex Condensin, subunit E)	0	0	0	125000	64100	77400	35100
138201	\				PF02077SURF4 family		IPR002995 IPR011592missing_ipr011592		KOG3998Putative cargo transport protein ERV29	0	0	0	0	0	0	25200
117890	\					GO:0006508 proteolysis GO:0008236 serine-type peptidase activity GO:0016020 membrane	IPR000223	EC:3.2.1.3glucan 1,4-alpha-glucosidase	KOG4597Serine proteinase inhibitor (KU family) with thrombospondin repeats	0	357000	0	0	0	0	19700
137282	\				PF04676Protein similar to CwfJ C-terminus 2 PF04677Protein similar to CwfJ C-terminus 1	GO:0003824 catalytic activity	IPR006767 IPR006768 IPR011146		KOG2477Uncharacterized conserved protein	0	0	0	0	0	0	12400
117354;192120	\				PF00022Actin	GO:0005515 protein binding GO:0005524 ATP binding	IPR004001 IPR004000		KOG0676Actin and related proteins	0	0	0	192000	0	0	0
153444	\				PF00044Glyceraldehyde 3-phosphate dehydrogenase, NAD binding domain PF02800Glyceraldehyde 3-phosphate dehydrogenase, C-terminal domain	GO:0003824 catalytic activity GO:0004365 glyceraldehyde-3-phosphate dehydrogenase (NAD+) (phosphorylating) activity GO:0005488 binding GO:0006006 glucose metabolic process GO:0006096 glycolytic process GO:0008152 metabolic process GO:0008943 obsolete glyceraldehyde-3-phosphate dehydrogenase activity GO:0051287 NAD binding	IPR006424 IPR016040 IPR000173missing_ipr000173	EC:1.2.1.12glyceraldehyde-3-phosphate dehydrogenase (phosphorylating)	KOG0657Glyceraldehyde 3-phosphate dehydrogenase	0	0	832000	320000	0	0	0
132659	\				PF00085Thioredoxin	GO:0006662 glycerol ether metabolic process GO:0009055 electron transfer activity GO:0015035 protein-disulfide reductase activity GO:0045454 cell redox homeostasis	IPR005746 IPR013766 IPR012336 IPR006662missing_ipr006662	EC:1.8.1.9thioredoxin-disulfide reductase	KOG0907Thioredoxin	0	1240000	0	0	0	0	0
194752	\				PF00106short chain dehydrogenase	GO:0003824 catalytic activity GO:0005488 binding GO:0008152 metabolic process GO:0016491 oxidoreductase activity	IPR002198missing_ipr002198 IPR002347 IPR016040	EC:1.1.1.184carbonyl reductase (NADPH)	KOG0725Reductases with broad range of substrate specificities	99000	1010000	0	0	0	0	0
193235;133168	\				PF00240Ubiquitin family PF01599Ribosomal protein S27a	GO:0003735 structural constituent of ribosome GO:0005622 intracellular anatomical structure GO:0005840 ribosome GO:0006412 translation GO:0036211 protein modification process, GO:0036211 protein modification process	IPR000626 IPR002906		KOG0004Ubiquitin/40S ribosomal protein S27a fusion	455000	1420000	0	0	0	0	0
195754	\				PF0024414-3-3 protein	GO:0019904 protein domain specific binding	IPR000308		KOG0841Multifunctional chaperone (14-3-3 family)	0	0	84700	29400	0	0	0
192853;151116	\				PF00248Aldo/keto reductase family PF02137Adenosine-deaminase (editase) domain	GO:0003723 RNA binding GO:0004000 adenosine deaminase activity GO:0006396 RNA processing GO:0016491 oxidoreductase activity	IPR001395missing_ipr001395 IPR002466	EC:1.1.1.-	KOG1577Aldo/keto reductase family proteins	0	0	0	0	0	0	0
194055	\				PF00264Common central domain of tyrosinase	GO:0008152 metabolic process GO:0016491 oxidoreductase activity	IPR008922 IPR016216 IPR002227			0	748000	0	0	0	0	0
63774	\				PF00328Histidine phosphatase superfamily (branch 2)	GO:0003993 acid phosphatase activity	IPR000560	EC:3.1.3.2acid phosphatase	KOG1382Multiple inositol polyphosphate phosphatase	40400	242000	0	0	0	0	0
143884	\				PF00646F-box domain		IPR001810			0	0	77600	0	0	0	0
65818	\				PF00887Acyl CoA binding protein	GO:0000062 fatty-acyl-CoA binding	IPR000582		KOG0817Acyl-CoA-binding protein	120000	744000	0	0	0	0	0
178049	\				PF01965DJ-1/PfpI family		IPR002818			0	1910000	0	0	0	0	0
191234	\				PF02518Histidine kinase-, DNA gyrase B-, and HSP90-like ATPase	GO:0005524 ATP binding GO:0006457 protein folding GO:0051082 unfolded protein binding	IPR001404 IPR003594		KOG0019Molecular chaperone (HSP90 family)	0	1180000	0	0	0	0	0
194435	\				PF02812Glu/Leu/Phe/Val dehydrogenase, dimerisation domain PF00208Glutamate/Leucine/Phenylalanine/Valine dehydrogenase	GO:0003824 catalytic activity GO:0005488 binding GO:0006520 cellular amino acid metabolic process GO:0008152 metabolic process GO:0016491 oxidoreductase activity	IPR006097 IPR016040 IPR006095 IPR006096 IPR014362	EC:1.4.1.4glutamate dehydrogenase (NADP+)	KOG2250Glutamate/leucine/phenylalanine/valine dehydrogenases	0	0	0	0	0	0	0
187815	\				PF02866lactate/malate dehydrogenase, alpha/beta C-terminal domain PF00056lactate/malate dehydrogenase, NAD binding domain	GO:0003824 catalytic activity GO:0005488 binding GO:0005975 carbohydrate metabolic process GO:0006096 glycolytic process GO:0006100 obsolete tricarboxylic acid cycle intermediate metabolic process GO:0006108 malate metabolic process GO:0008152 metabolic process GO:0016491 oxidoreductase activity GO:0016615 malate dehydrogenase activity GO:0016616 oxidoreductase activity, acting on the CH-OH group…	IPR001252 IPR001236 IPR015955 IPR001557 IPR016040 IPR010097	EC:1.1.1.37malate dehydrogenase	KOG1494NAD-dependent malate dehydrogenase	0	0	113000	123000	0	0	0
135920	\				PF03972MmgE/PrpD N-terminal domain	GO:0019543 propionate catabolic process GO:0019629 propionate catabolic process, 2-methylcitrate cycle GO:0047547 2-methylcitrate dehydratase activity GO:0051537 2 iron, 2 sulfur cluster binding	IPR012705 IPR005656	EC:4.2.1.792-methylcitrate dehydratase		0	0	0	0	0	0	0
69750	\									941000	1730000	0	0	0	0	0
117215	\					GO:0015078 proton transmembrane transporter activity GO:0016469 proton-transporting two-sector ATPase complex	IPR000194	KOG1910Uncharacterized conserved protein		0	0	22900	11800	0	0	0
191535	\								KOG3179Predicted glutamine synthetase	0	63300	0	0	0	0	0
192964	\									28900	395000	0	0	0	0	0
190809	\				PF02518|HATPase_c;PF00183|HSP90					0	0	0	0	0	0	0
213401	1				PF01522Polysaccharide deacetylase	GO:0003824 catalytic activity GO:0005975 carbohydrate metabolic process GO:0016810 hydrolase activity, acting on carbon-nitrogen (but not peptide) bonds	iPR011330 IPR002509			341000	919000	0	0	0	0	0
181624	1									152000	0	0	0	0	0	0
190117	1									359000	351000	0	0	0	164000	0
193549	1									0	620000	0	0	0	0	0
193638	1									992000	2570000	0	0	0	0	0
194569	1									0	526000	0	0	0	0	0
195909	1									65200	403000	0	0	0	0	0
213688	0.999				PF00445Ribonuclease T2 family	GO:0003723 RNA binding GO:0004521 endoribonuclease activity	IPR001568	EC:3.1.27.1Transferred to 4.6.1.19	KOG1642Ribonuclease, T2 family	0	290000	0	0	0	0	0
195399	0.999									568000	2670000	0	0	0	0	0
192901	0.997				PF00135Carboxylesterase family		IPR002018	EC:3.1.1.7acetylcholinesterase	KOG4389Acetylcholinesterase/Butyrylcholinesterase	0	120000	0	0	0	0	0
196228	0.994									0	1100000	0	0	0	0	0
208718	0.993				PF07470Glycosyl Hydrolase Family 88	GO:0003824 catalytic activity	IPR008928 IPR010905			0	1250000	0	0	0	0	0
181949	0.993									26900	326000	0	0	0	0	0
192262	0.993									0	0	0	0	63000	109000	0
183809	0.982						IPR008997missing_ipr008997			0	2200000	0	0	0	0	0
138150	\				PF00670S-adenosyl-L-homocysteine hydrolase, NAD binding domain PF05221S-adenosyl-L-homocysteine hydrolase	GO:0003824 catalytic activity GO:0004013 adenosylhomocysteinase activity GO:0005488 binding GO:0006730 one-carbon metabolic process GO:0008152 metabolic process	IPR000043 IPR015878 IPR016040	EC:3.3.1.1Transferred to 3.13.2.1	KOG1370S-adenosylhomocysteine hydrolase	0	26300	0	0	121000	0	0
191822	\				PF01965|DJ-1_PfpI		IPR002818			0	0	0	0	79600	256000	0
189889	\									224000	345000	0	0	0	0	0
138076	1									0	1430000	0	0	0	0	0
133986	\				PF00012Hsp70 protein	GO:0005524 ATP binding	IPR001023missing_ipr001023 IPR013126		KOG0101Molecular chaperones HSP70/HSC70, HSP70 superfamily	57400	9720	185000	76500	136000	0	0
139588;136892;193423	\				PF00125Core histone H2A/H2B/H3/H4	GO:0000786 nucleosome GO:0003677 DNA binding GO:0005634 nucleus GO:0006334 nucleosome assembly	IPR009072 IPR001951 IPR007125		KOG3467Histone H4	438000	234000	0	1010000	550000	925000	0
										IBAQ INTENSITIES
